# Supplementary material for: Betaine and L-Carnitine Synergistically Influence the Metabolome and Immune Response in Dogs
Source: Animals (Basel). 2024 Jan 23;14(3):357. doi: 10.3390/ani14030357 (PMC10854714; doi:10.3390/ani14030357)
Supplement: Supplementary file 1 [file animals-14-00357-s001.zip]

Archive with 1 entries (1 files):
- animals-2736176-supplementary.pptx
